# Supplementary material for: Ibα-XYL1 Interfered Expression Decreases Starch Granule Size and Increases Soluble Sugar Content to Improve Steamed Sweetpotato Storage Root Taste
Source: Int J Mol Sci. 2025 May 23;26(11):5015. doi: 10.3390/ijms26115015 (PMC12154300; doi:10.3390/ijms26115015)
Supplement: Supplementary file 1 [file ijms-26-05015-s001.zip]

Archive with 1 entries (1 files):
- ijms-3558814-supplementary.pdf
